# Supplementary material for: Ten years of life in compost: temporal and spatial variation of North German Caenorhabditis elegans populations
Source: Ecol Evol. 2015 Jul 15;5(16):3250–63. doi: 10.1002/ece3.1605 (PMC4569023; doi:10.1002/ece3.1605)
Supplement: Supplementary file 1 — Table S1. Analysed C. elegans strains with information on corresponding subpopulation, genotype and repeat numbers at each microsatellite locus. [file ece30005-3250-sd1.xlsx]

## Sheet: Sheet1
Table S1. Analysed C. elegans strains with information on corresponding subpopulation, genotype and repeat numbers at each microsatellite locus.
					repeat number at locusc
C. elegans straina	sub-pop	isolated from	substrate sample b	geno- type	3003	4001	IV-L	V-L	X-R	II-R
N2				N2	30	10	28	20	14	24
CB4856				CB	34	9	48*	15	13	23
MY2	R0	compost	2002_1	g17	31	8	80*	22	13	29
MY3	R0	compost	2002_1	g18	19	10	8	19	10	24
MY4	R0	compost	2002_1	g18	19	10	8	19	10	24
MY5	R0	compost	2002_1	g18	19	10	8	19	10	24
MY6	R0	compost	2002_1	g19	29	10	29	20	10	27
MY7	R0	compost	2002_1	g18	19	10	8	19	10	24
MY8	R0	compost	2002_1	g18	19	10	8	19	10	24
MY9	R0	compost	2002_1	g18	19	10	8	19	10	24
MY10	R0	compost	2002_1	g18	19	10	8	19	10	24
MY11	R0	compost	2002_1	g18	19	10	8	19	10	24
MY12	R0	compost	2002_1	g18	19	10	8*	19	10	24
MY13	R0	compost	2002_1	g18	19	10	8	19	10	24
MY17	R0	compost	2002_2	g18	19	10	8*	19	10	24
MY18	R0	compost	2002_2	g19	29	10	29	20	10	27
MY19	R0	compost	2002_2	g18	19	10	8	19	10	24
MY20	R0	compost	2002_2	g18	19	10	8	19	10	24
MY21	R0	compost	2002_3	g18	19	10	8*	19	10	24
MY22	R0	compost	2002_4	g18	19	10	8*	19	10	24
MY23	R0	compost	2002_5	g17	31	8	80*	22	13	29
MY538	K1	slug	2011/12_2	g1	30	10	29	19	12	27
MY564	R1	compost	2011/12_19	g20	19	10	26	19	12	26
MY565	R1	compost	2011/12_21	g20	19	10	26	19	12	26
MY575	R1	slug	2011/12_15	g20	19	10	26	19	12	26
MY581	R1	slug	2011/12_16	g20	19	10	26	19	12	26
MY587	R1	compost	2011/12_17	g20	19	10	26	19	12	26
MY589	K1	compost	2011/12_1	g2	30	10	28	22	12	50
MY627	R1	compost	2011/12_19	g20	19	10	26	19	12	26
MY629	R1	compost	2011/12_18	g20	19	10	26	19	12	26
MY638	R1	compost	2011/12_17	g20	19	10	26	19	12	26
MY640	R1	compost	2011/12_18	g20	19	10	26	19	12	26
MY642	R1	compost	2011/12_20	g20	19	10	26	19	12	26
MY673	K1	compost	2011/12_3	g3	31	10	29	19	12	27
MY675	K1	compost	2011/12_5	g2	30	10	28	22	12	50
MY676	K1	compost	2011/12_4	g2	30	10	28	22	12	50
MY677	K1	compost	2011/12_4	g2	30	10	28	22	12	50
MY679	K1	compost	2011/12_4	g4	23	10	28	19	16	37
MY684	K1	compost	2011/12_4	g5	31	10	28	20	12	31
MY686	K1	compost	2011/12_5	g2	30	10	28	22	12	50
MY687	K1	compost	2011/12_5	g5	31	10	28	20	12	31
MY689	K1	compost	2011/12_6	g4	23	10	28	19	16	37
MY690	K1	compost	2011/12_5	g5	31	10	28	20	12	31
MY692	K1	compost	2011/12_5	g2	30	10	28	22	12	50
MY698	K1	compost	2011/12_6	g4	23	10	28	19	16	37
MY705	K1	compost	2011/12_6	g4	23	10	28	19	16	37
MY716	R1	compost	2011/12_9	g20	19	10	26	19	12	26
MY729	R1	compost	2011/12_11	g20	19	10	26	19	12	26
MY730	R1	compost	2011/12_9	g20	19	10	26	19	12	26
MY731	R1	compost	2011/12_10	g20	19	10	26	19	12	26
MY739	R1	compost	2011/12_10	g20	19	10	26	19	12	26
MY741	K1	compost	2011/12_7	g2	30	10	28	22	12	50
MY772	K1	compost	2011/12_4	g6	30	10	29	19	10	28
MY775	R1	compost	2011/12_8	g20	19	10	26	19	12	26
MY776	R1	compost	2011/12_8	g20	19	10	26	19	12	26
MY792	R1	compost	2011/12_12	g20	19	10	26	19	12	26
MY793	R1	compost	2011/12_13	g20	19	10	26	19	12	26
MY794	R1	compost	2011/12_14	g20	19	10	26	19	12	26
MY795	K1	compost	2011/12_22	g7	29	10	29	19	12	27
MY803	K1	compost	2011/12_23	g8	29	10	28	20	14	28
MY840	K1	compost	2011/12_23	g5	31	10	28	20	12	31
MY2011	R2	compost	2011/12_24	g20	19	10	26	19	12	26
MY2020	R2	compost	2011/12_46	g20	19	10	26	19	12	26
MY2030	K2	compost	2011/12_25	g5	31	10	28	20	12	31
MY2034	K2	isopod	2011/12_26	g5	31	10	28	20	12	31
MY2042	K2	compost	2011/12_27	g2	30	10	28	22	12	50
MY2043	K2	compost	2011/12_28	g2	30	10	28	22	12	50
MY2050	R2	compost	2011/12_48	g20	19	10	26	19	12	26
MY2052	R2	compost	2011/12_49	g20	19	10	26	19	12	26
MY2053	R2	compost	2011/12_50	g20	19	10	26	19	12	26
MY2057	R2	compost	2011/12_47	g20	19	10	26	19	12	26
MY2079	K2	compost	2011/12_29	g4	23	10	28	19	16	37
MY2088	K2	compost	2011/12_29	g5	31	10	28	20	12	31
MY2099	K2	isopod	2011/12_33	g7	29	10	29	19	12	27
MY2109	K2	compost	2011/12_30	g9	30	10	29	19	12	28
MY2112	K2	slug	2011/12_31	g2	30	10	28	22	12	50
MY2113	K2	compost	2011/12_30	g5	31	10	28	20	12	31
MY2119	K2	slug	2011/12_32	g5	31	10	28	20	12	31
MY2123	R2	compost	2011/12_51	g20	19	10	26	19	12	26
MY2124	R2	compost	2011/12_52	g20	19	10	26	19	12	26
MY2136	K2	slug	2011/12_31	g2	30	10	28	22	12	50
MY2139	R2	compost	2011/12_56	g20	19	10	26	19	12	26
MY2141	R2	compost	2011/12_54	g20	19	10	26	19	12	26
MY2147	K2	compost	2011/12_35	g10	30	10	30	21	12	24
MY2149	R2	compost	2011/12_54	g20	19	10	26	19	12	26
MY2159	R2	compost	2011/12_55	g20	19	10	26	19	12	26
MY2161	R2	compost	2011/12_53	g20	19	10	26	19	12	26
MY2168	K2	slug	2011/12_36	g2	30	10	28	22	12	50
MY2170	K2	compost	2011/12_34	g2	30	10	28	22	12	50
MY2184	K2	compost	2011/12_34	g2	30	10	28	22	12	50
MY2192	R2	compost	2011/12_55	g20	19	10	26	19	12	26
MY2201	R2	compost	2011/12_59	g20	19	10	26	19	12	26
MY2207	R2	compost	2011/12_61	g20	19	10	26	19	12	26
MY2212	K2	isopod	2011/12_38	g11	29	10	29	21	14	28
MY2215	R2	compost	2011/12_58	g20	19	10	26	19	12	26
MY2224	K2	isopod	2011/12_39	g12	29	10	28	20	14	24
MY2225	R2	compost	2011/12_57	g20	19	10	26	19	12	26
MY2234	R2	compost	2011/12_60	g20	19	10	26	19	12	26
MY2239	K2	isopod	2011/12_39	g13	29	10	28	20	12	24
MY2251	K2	isopod	2011/12_37	g5	31	10	28	20	12	31
MY2276	R2	compost	2011/12_58	g20	19	10	26	19	12	26
MY2288	R3	compost	2011/12_63	g20	19	10	26	19	12	26
MY2289	R3	compost	2011/12_64	g20	19	10	26	19	12	26
MY2291	K3	compost	2011/12_40	g5	31	10	28	20	12	31
MY2292	K3	compost	2011/12_40	g5	31	10	28	20	12	31
MY2296	R3	compost	2011/12_62	g20	19	10	26	19	12	26
MY2305	K3	compost	2011/12_40	g2	30	10	28	22	12	50
MY2328	R3	compost	2011/12_65	g20	19	10	26	19	12	26
MY2343	R3	compost	2011/12_68	g20	19	10	26	19	12	26
MY2345	R3	compost	2011/12_69	g20	19	10	26	19	12	26
MY2347	K3	compost	2011/12_41	g2	30	10	28	22	12	50
MY2348	K3	compost	2011/12_41	g2	30	10	28	22	12	50
MY2349	K3	compost	2011/12_41	g2	30	10	28	22	12	50
MY2362	R3	compost	2011/12_70	g20	19	10	26	19	12	26
MY2370	K3	compost	2011/12_41	g2	30	10	28	22	12	50
MY2373	K3	isopod	2011/12_42	g2	30	10	28	22	12	50
MY2374	K3	isopod	2011/12_42	g8	29	10	28	20	14	28
MY2375	K3	compost	2011/12_41	g2	30	10	28	22	12	50
MY2401	R3	compost	2011/12_71	g20	19	10	26	19	12	26
MY2406	K3	compost	2011/12_41	g2	30	10	28	22	12	50
MY2417	R3	compost	2011/12_67	g20	19	10	26	19	12	26
MY2418	R3	compost	2011/12_66	g20	19	10	26	19	12	26
MY2453	R3	compost	2011/12_72	g20	19	10	26	19	12	26
MY2457	R3	compost	2011/12_73	g20	19	10	26	19	12	26
MY2465	R3	compost	2011/12_74	g20	19	10	26	19	12	26
MY2473	R3	compost	2011/12_75	g20	19	10	26	19	12	26
MY2479	K3	compost	2011/12_43	g2	30	10	28	22	12	50
MY2480	K3	compost	2011/12_43	g7	29	10	29	19	12	27
MY2481	K3	compost	2011/12_43	g14	30	10	26	19	12	26
MY2482	K3	compost	2011/12_43	g7	29	10	29	19	12	27
MY2505	R3	compost	2011/12_77	g20	19	10	26	19	12	26
MY2514	R3	compost	2011/12_78	g20	19	10	26	19	12	26
MY2518	R3	compost	2011/12_79	g20	19	10	26	19	12	26
MY2519	R3	compost	2011/12_80	g20	19	10	26	19	12	26
MY2524	R3	compost	2011/12_76	g20	19	10	26	19	12	26
MY2530	K3	compost	2011/12_44	g15	23/30	10	28	19/22	16	37/50
MY2531	K3	compost	2011/12_44	g2	30	10	28	22	12	50
MY2532	K3	compost	2011/12_44	g16	30	10	28	19	16	37
MY2585	K3	compost	2011/12_45	g5	31	10	28	20	12	31
a all strains used for analysis of microsatellites, natural isolates used in population growth assay are indicated in red, natural isolates used in choice assay are indicated in red and blue
b strains originating from different substrate samples are assumed to be completely independent
c see also Schulte et al. (2010)
* results deviate from Haber et al. (2005)
Abbreviation: sub-pop subpopulation (see also Table 1)
