# Supplementary material for: Ten years of life in compost: temporal and spatial variation of North German Caenorhabditis elegans populations
Source: Ecol Evol. 2015 Jul 15;5(16):3250–63. doi: 10.1002/ece3.1605 (PMC4569023; doi:10.1002/ece3.1605)
Supplement: Supplementary file 2 — Table S2. Genotypes and corresponding repeat numbers on analysed loci found among the natural C. elegans isolates. [file ece30005-3250-sd2.xlsx]

## Sheet: Sheet1
Table S2. Genotypes and corresponding repeat numbers on analysed loci found among the natural C. elegans isolates
	repeat number at locus
genotype	3003	4001	IV-L	V-L	X-R	II-R
g1	30	10	29	19	12	27
g2	30	10	28	22	12	50
g3	31	10	29	19	12	27
g4	23	10	28	19	16	37
g5	31	10	28	20	12	31
g6	30	10	29	19	10	28
g7	29	10	29	19	12	27
g8	29	10	28	20	14	28
g9	30	10	29	19	12	28
g10	30	10	30	21	12	24
g11	29	10	29	21	14	28
g12	29	10	28	20	14	24
g13	29	10	28	20	12	24
g14	30	10	26	19	12	26
g15*	23/30	10	28	19/22	16	37/50
g16	30	10	28	19	16	37
g17	31	8	80	22	13	29
g18	19	10	8	19	10	24
g19	29	10	29	20	10	27
g20	19	10	26	19	12	26
* g15 is heterozygous for the loci 3003, V-L and II-R
