# Supplementary material for: Ten years of life in compost: temporal and spatial variation of North German Caenorhabditis elegans populations
Source: Ecol Evol. 2015 Jul 15;5(16):3250–63. doi: 10.1002/ece3.1605 (PMC4569023; doi:10.1002/ece3.1605)
Supplement: Supplementary file 3 — Table S3. Number and frequency of genotypes in each subpopulation and within the whole dataset of all analysed natural isolates (overall). [file ece30005-3250-sd3.xlsx]

## Sheet: Sheet1
Table S3. Number and frequency of genotypes in each subpopulation and within the whole dataset of all analysed natural isolates (overall)
geno- tpye	sub-pop	number (freq) in sub-pop*	number (freq) overall
g1	K1	1 (0.05)	1 (0.0073)
g2	K1	7 (0.35)	24 (0.175)
	K2	7 (0.35)
	K3	10 (0.526)
g3	K1	1 (0.05)	1 (0.0073)
g4	K1	4 (0.2)	5 (0.0365)
	K2	1 (0.05)
g5	K1	4 (0.2)	13 (0.0949)
	K2	6 (0.3)
	K3	3 (0.158)
g6	K1	1 (0.05)	1 (0.0073)
g7	K1	1 (0.05)	4 (0.0292)
	K2	1 (0.05)
	K3	2 (0.105)
g8	K1	1 (0.05)	2 (0.0146)
	K3	1 (0.0526)
g9	K2	1 (0.05)	1 (0.0073)
g10	K2	1 (0.05)	1 (0.0073)
g11	K2	1 (0.05)	1 (0.0073)
g12	K2	1 (0.05)	1 (0.0073)
g13	K2	1 (0.05)	1 (0.0073)
g14	K3	1 (0.0526)	1 (0.0073)
g15	K3	1 (0.0526)	1 (0.0073)
g16	K3	1 (0.0526)	1 (0.0073)
g17	R0	2 (0.105)	2 (0.0146)
g18	R0	15 (0.789)	15 (0.109)
g19	R0	2 (0.105)	2 (0.0146)
g20	R1	20 (1)	59 (0.431)
	R2	20 (1)
	R3	19 (1)
* all strains of one time period within one population (see Supplementary Table S1)
Abbreviation: sub-pop subpopulation
