# Supplementary material for: Ten years of life in compost: temporal and spatial variation of North German Caenorhabditis elegans populations
Source: Ecol Evol. 2015 Jul 15;5(16):3250–63. doi: 10.1002/ece3.1605 (PMC4569023; doi:10.1002/ece3.1605)
Supplement: Supplementary file 4 — Table S4. Comparison of population growth rates of natural C. elegans isolates. [file ece30005-3250-sd4.xlsx]

## Sheet: Sheet1
Table S4. Comparison of population growth rates of natural C. elegans isolates*
treatment/	df	F	P
variable
OP50
MY isolate	53	4.8	< 0.001
sampling site	1	0.226	0.635
sampling time	1	17.94	< 0.001
genotype	12	11.053	< 0.001
Serratia sp.
MY isolate	53	6.167	< 0.001
sampling site	1	0.604	0.438
sampling time	1	25.451	< 0.001
genotype	12	5.034	< 0.001
Serpens sp.
MY isolate	53	7.583	< 0.001
sampling site	1	0.517	0.473
sampling time	1	6.903	0.01
genotype	12	5.237	< 0.001
BT247
MY isolate	53	2.986	< 0.001
sampling site	1	0.028	0.868
sampling time	1	2.051	0.154
genotype	12	1.629	0.083
DSM350
MY isolate	53	5.258	< 0.001
sampling site	1	8.055	0.005
sampling time	1	18.373	< 0.001
genotype	12	10.265	< 0.001
* Multiple ANOVAs were done to compare population growth rates of strains isolated at different sampling sites during the same period (Roxel 2011/12 and Kiel 2011/12), at different points in time within one location (Roxel 2002 and Roxel 2011/12), and for all genotypes. Each bacterial treatment was analysed separately and corrected for multiple comparisons using FDR. Significant differences are i…
