# Supplementary material for: Ten years of life in compost: temporal and spatial variation of North German Caenorhabditis elegans populations
Source: Ecol Evol. 2015 Jul 15;5(16):3250–63. doi: 10.1002/ece3.1605 (PMC4569023; doi:10.1002/ece3.1605)
Supplement: Supplementary file 5 — Table S5. Statistical analysis of population growth of natural C. elegans isolates in comparison to the wildtype N2. [file ece30005-3250-sd5.xlsx]

## Sheet: Sheet1
Table S5. Statistical analysis of population growth of natural C. elegans isolates in comparison to the wildtype N2*
C. elegans strain	P in bacterial treatment
	OP50	Serratia sp.	Serpens sp.	DSM350	BT247
MY10	0.001	< 0.001	0.018	0.005	< 0.001
MY11	0.008	< 0.001	< 0.001	< 0.001	0.355
MY12	< 0.001	0.734	0.54	0.298	0.539
MY13	< 0.001	< 0.001	< 0.001	< 0.001	0.001
MY17	0.066	< 0.001	0.037	0.015	0.848
MY18	0.465	0.8	0.066	0.926	0.762
MY19	< 0.001	0.47	0.202	0.156	0.637
MY2	0.175	0.284	0.001	0.44	0.13
MY2020	0.264	0.158	0.831	0.407	0.045
MY2030	0.819	< 0.001	0.044	0.062	< 0.001
MY2034	0.402	0.979	0.621	0.936	0.433
MY2042	0.279	0.001	0.124	0.369	0.001
MY2043	0.61	0.346	0.435	0.452	0.122
MY2050	0.328	0.73	0.035	0.676	0.051
MY2052	0.134	0.152	0.049	0.178	0.599
MY2053	0.83	0.214	0.005	0.792	0.013
MY2057	0.555	0.773	0.075	0.176	< 0.001
MY2079	0.863	0.127	0.025	0.065	0.219
MY2088	0.245	0.082	0.886	0.048	0.098
MY2099	0.531	0.011	0.346	0.016	0.319
MY21	0.833	0.394	0.023	0.879	0.317
MY2109	0.001	0.743	0.017	0.239	0.762
MY2112	0.4	0.469	0.035	0.181	0.036
MY2113	0.613	0.261	0.07	0.677	0.084
MY2119	0.278	0.009	0.054	0.022	0.375
MY2123	0.055	0.887	< 0.001	0.109	0.041
MY2124	0.644	< 0.001	< 0.001	< 0.001	< 0.001
MY2136	0.072	0.35	0.315	0.158	0.008
MY2139	0.509	0.062	0.027	0.055	0.404
MY2141	0.037	0.012	0.123	0.025	0.212
MY2147	0.026	0.974	0.087	0.07	0.432
MY2149	0.223	0.422	0.565	0.056	0.65
MY2159	0.183	0.004	0.849	0.713	0.866
MY2161	0.006	0.005	0.053	0.107	0.243
MY2184	0.484	< 0.001	0.062	0.898	0.009
MY2192	0.175	0.153	0.06	0.037	0.024
MY22	0.001	0.843	0.002	0.398	0.407
MY2201	0.003	0.968	0.001	0.357	0.559
MY2212	0.106	0.277	0.042	0.394	0.885
MY2225	0.355	0.003	0.011	0.038	0.005
MY2234	0.42	< 0.001	0.001	0.005	0.214
MY2239	0.717	0.349	0.014	0.558	0.039
MY2251	0.954	0.862	0.342	0.379	0.158
MY23	0.963	< 0.001	0.093	0.134	0.005
MY4	0.109	0.042	0.009	0.201	0.597
MY5	< 0.001	0.026	0.448	<0.001	0.003
MY6	0.135	0.063	0.007	0.069	0.874
MY8	0.421	0.216	0.172	< 0.001	0.547
MY9	< 0.001	0.317	0.011	0.061	0.028
* Differences between natural C. elegans isolates and N2 in population growth rate were tested by t-test. Each bacterial treatment was analysed separately and corrected for multiple comparisons using FDR. Significant differences are indicated by bold face type.
