# Supplementary material for: Ten years of life in compost: temporal and spatial variation of North German Caenorhabditis elegans populations
Source: Ecol Evol. 2015 Jul 15;5(16):3250–63. doi: 10.1002/ece3.1605 (PMC4569023; doi:10.1002/ece3.1605)
Supplement: Supplementary file 6 — Table S6. Comparison of choice behaviour of natural C. elegans strains. [file ece30005-3250-sd6.xlsx]

## Sheet: Sheet1
Table S6. Comparison of choice behaviour of natural C. elegans strains*
variable	time	df	F	P
Serratia sp.
MY isolate	14 h	50	0.89	0.679
	24 h	51	1.176	0.227
sampling site	14 h	1	1.081	0.3
	24 h	1	0.811	0.37
sampling time	14 h	1	0.429	0.514
	24 h	1	0.001	0.98
genotype	14 h	12	0.65	0.797
	24 h	12	0.763	0.688
Serpens sp.
MY isolate	14 h	54	1.026	0.44
	24 h	55	1.095	0.328
sampling site	14 h	1	0.721	0.397
	24 h	1	0.348	0.556
sampling time	14 h	1	0.727	0.395
	24 h	1	1.162	0.283
genotype	14 h	12	1.024	0.427
	24 h	11	1.711	0.073
BT247
MY isolate	14 h	58	1.575	0.012
	24 h	58	2.477	< 0.001
sampling site	14 h	1	0.01	0.919
	24 h	1	1.49	0.224
sampling time	14 h	1	6.173	0.014
	24 h	1	1.949	0.165
genotype	14 h	12	1.697	0.067
	24 h	12	2.94	0.001
* Multiple ANOVAs were done to compare choice behaviour of strains isolated at different sampling sites during the same period (Roxel 2011/12 and Kiel 2011/12), at different points in time within one location (Roxel 2002 and Roxel 2011/12), and for all genotypes. Each bacterial treatment was analysed separately and for different time points. Data were corrected for multiple comparisons using FDR.…
