# Supplementary material for: Ten years of life in compost: temporal and spatial variation of North German Caenorhabditis elegans populations
Source: Ecol Evol. 2015 Jul 15;5(16):3250–63. doi: 10.1002/ece3.1605 (PMC4569023; doi:10.1002/ece3.1605)
Supplement: Supplementary file 7 — Table S7. Choice behaviour of natural C. elegans isolates in comparison to the wild type strain N2. [file ece30005-3250-sd7.xlsx]

## Sheet: Sheet1
Table S7. Choice behaviour of natural C. elegans isolates in comparison to the wild type strain N2*
		P in bacterial treatment
time [h]	C. elegans strain	Serratia sp.	Serpens sp.	BT247
14	MY2	0.884	0.419	0.001
14	MY3	NA	0.709	0.226
14	MY4	0.045	0.015	0.086
14	MY5	0.041	0.371	0.116
14	MY6	0.406	0.064	0.934
14	MY7	0.065	0.769	0.268
14	MY8	0.215	0.01	0.15
14	MY9	0.274	0.399	0.042
14	MY10	0.587	0.898	0.477
14	MY11	< 0.001	0.01	0.082
14	MY12	NA	0.635	NA
14	MY13	0.914	0.289	0.19
14	MY17	0.533	0.715	0.154
14	MY18	0.691	0.662	0.819
14	MY19	0.773	0.126	0.89
14	MY20	0.327	0.197	0.149
14	MY21	0.401	0.279	0.953
14	MY22	0.671	0.682	0.589
14	MY23	0.224	0.9	0.204
14	MY2011	0.126	0.952	0.471
14	MY2020	0.217	0.544	0.006
14	MY2030	0.137	0.437	0.038
14	MY2034	0.778	0.395	0.001
14	MY2042	0.894	0.142	0.002
14	MY2043	0.638	0.781	0.032
14	MY2050	0.586	0.417	0.122
14	MY2052	0.505	0.57	0.026
14	MY2053	0.519	0.649	0.135
14	MY2057	0.37	0.216	0.109
14	MY2079	0.076	0.095	0.234
14	MY2088	0.635	0.488	0.189
14	MY2099	0.863	0.602	0.202
14	MY2109	0.938	0.509	0.316
14	MY2112	0.418	0.234	< 0.001
14	MY2113	0.268	0.217	0.012
14	MY2119	0.668	0.022	0.025
14	MY2123	0.29	0.768	0.146
14	MY2124	0.783	0.684	0.108
14	MY2136	0.266	0.044	0.02
14	MY2139	0.266	0.322	NA
14	MY2141	0.101	0.743	0.19
14	MY2147	0.547	0.565	0.154
14	MY2149	0.939	0.248	0.096
14	MY2159	0.245	0.817	0.035
14	MY2161	< 0.001	0.817	0.101
14	MY2168	0.466	0.307	0.187
14	MY2170	0.176	0.733	0.843
14	MY2184	0.69	0.493	0.001
14	MY2192	0.407	0.749	0.031
14	MY2201	0.538	0.254	0.017
14	MY2207	0.738	0.586	0.302
14	MY2212	0.784	0.157	0.085
14	MY2215	0.677	0.013	0.06
14	MY2224	0.343	0.129	0.257
14	MY2225	0.589	0.125	0.042
14	MY2234	0.582	0.763	0.023
14	MY2239	0.846	0.796	0.16
14	MY2251	0.422	0.863	0.335
14	MY2276	0.153	0.045	0.098
24	MY2	0.292	0.417	0.001
24	MY3	0.679	0.481	0.023
24	MY4	0.016	0.287	0.008
24	MY5	0.753	0.083	0.003
24	MY6	0.866	0.137	0.844
24	MY7	0.329	0.946	0.027
24	MY8	< 0.001	0.013	0.023
24	MY9	0.568	0.174	0.068
24	MY10	0.58	0.997	0.116
24	MY11	0.921	0.104	0.062
24	MY12	0.522	0.388	NA
24	MY13	0.448	0.655	0.225
24	MY17	0.388	0.752	0.007
24	MY18	0.619	0.461	0.336
24	MY19	0.088	0.163	0.101
24	MY20	0.255	0.045	0.002
24	MY21	0.777	0.173	0.637
24	MY22	0.925	0.449	0.139
24	MY23	0.039	0.364	0.024
24	MY2011	0.52	0.806	0.025
24	MY2020	0.487	0.832	< 0.001
24	MY2030	0.793	0.938	0.01
24	MY2034	0.243	0.421	0.038
24	MY2042	0.601	0.604	0.002
24	MY2043	0.081	0.443	0.004
24	MY2050	0.501	0.578	0.068
24	MY2052	0.919	0.974	0.041
24	MY2053	0.547	0.12	0.954
24	MY2057	0.452	0.337	0.445
24	MY2079	0.295	0.438	0.063
24	MY2088	0.918	0.307	0.002
24	MY2099	0.197	0.107	0.066
24	MY2109	0.623	0.475	0.011
24	MY2112	0.095	0.009	0.001
24	MY2113	0.125	0.197	0.021
24	MY2119	0.001	0.107	0.127
24	MY2123	0.51	0.729	0.211
24	MY2124	0.114	0.617	0.041
24	MY2136	0.978	0.005	0.014
24	MY2139	0.345	0.345	0.016
24	MY2141	0.303	0.139	0.454
24	MY2147	0.81	0.12	0.113
24	MY2149	0.936	0.332	0.001
24	MY2159	0.743	0.75	< 0.001
24	MY2161	0.286	0.824	0.229
24	MY2168	0.878	0.163	0.09
24	MY2170	0.01	0.146	< 0.001
24	MY2184	0.528	0.859	< 0.001
24	MY2192	0.647	0.68	0.026
24	MY2201	0.716	0.288	0.032
24	MY2207	0.097	0.006	0.099
24	MY2212	0.228	0.721	0.251
24	MY2215	0.425	0.293	0.135
24	MY2224	0.337	0.04	0.146
24	MY2225	0.031	0.119	0.004
24	MY2234	0.334	0.785	0.014
24	MY2239	0.659	0.594	0.185
24	MY2251	0.475	0.013	0.302
24	MY2276	0.143	0.546	0.215
* Differences between natural isolates (MY strains) and N2 in choice behaviour were tested by t-test. Each bacterial treatment was analysed separately and corrected for multiple comparisons using FDR. Significant differences are indicated by bold face type.
