# Supplementary material for: Ten years of life in compost: temporal and spatial variation of North German Caenorhabditis elegans populations
Source: Ecol Evol. 2015 Jul 15;5(16):3250–63. doi: 10.1002/ece3.1605 (PMC4569023; doi:10.1002/ece3.1605)
Supplement: Supplementary file 8 — Table S8. Correlations between population growth rate and choice behaviour in natural C. elegans isolates. [file ece30005-3250-sd8.xlsx]

## Sheet: Sheet1
Table S8. Correlations between population growth rate and choice behaviour in natural C. elegans isolates*
treatment	sampling site	sampling time	P	rho
Serratia sp.	Roxel	2002	0.176	0.356
Serratia sp.	Kiel	2012	0.026	0.544
Serratia sp.	Roxel	2012	0.078	-0.456
Serpens sp.	Roxel	2002	0.648	0.124
Serpens sp.	Kiel	2012	0.928	-0.025
Serpens sp.	Roxel	2012	0.359	0.246
BT247	Roxel	2002	0.712	0.1
BT247	Kiel	2012	0.136	0.377
BT247	Roxel	2012	0.549	-0.162
* Correlations between population growth rate and choice behaviour in natural C. elegans isolates tested using Spearman’s rank test. Multiple comparisons were corrected by adjusting the significance level with FDR. Significant differences are indicated by bold face type.
